# Supplementary material for: Benchmarking Feature Selection Methods and Prediction Models for Flowering Time Prediction in Maize
Source: Int J Mol Sci. 2026 Feb 7;27(4):1635. doi: 10.3390/ijms27041635 (PMC12941171; doi:10.3390/ijms27041635)
Supplement: Supplementary file 1 [file ijms-27-01635-s001.zip]

Archive with 7 entries (7 files):
- Figure.S1.Model performance and hyperparameter tuning framework.tif
- Figure.S2.Distribution of PCC across cross-validation folds for SNP and SNP + Transcriptome models.tif
- Figure.S3.The average number of features retained by each feature selection method (SNP).tif
- Table.S1.Flowering time of 388 maize inbred lines.xlsx
- Table.S2.Transcriptomic data of 388 maize inbred lines.csv
- Table.S3.Comparison of prediction performance between raw-feature machine learning models and rrBLUP.xlsx
- Table.S4.Performance summary of recommended RF pipelines.xlsx
