# Supplementary material for: Benchmarking Feature Selection Methods and Prediction Models for Flowering Time Prediction in Maize
Source: Int J Mol Sci. 2026 Feb 7;27(4):1635. doi: 10.3390/ijms27041635 (PMC12941171; doi:10.3390/ijms27041635)
Supplement: Supplementary file 1 [file ijms-27-01635-s001.zip › Table.S1.Flowering time of 388 maize inbred lines.xlsx]

## Sheet: Sheet1
ID	FT
1938-11-01	1187.35
1980-02-01	906.565
04033v	993.18
33-16	1149.13
4554_inbred	858.6
4578_inbred	1037.69
a	1144.62
a12	895.44
a15	777.04
a155	833.125
a171	860.1
a188	883.2
a208	762.73
a239	1042.38
a258	1061.52
a305	902.04
a321	1031.21
a322	908.125
a334	959.855
a374	936.92
a385	854.3
a401	1036.29
a427	1048.33
a554	863.675
a627	1020
a632	1007.95
a635	980.19
a648	1033.28
a649	850.725
a651	908.125
a659	982.775
a661	882.525
a663	788.95
a673	788.7
a674	945.08
a679	1012.77
a680	1052.5
a682	926.975
a71	943.775
a73	1073.12
ar228	1245.85
as5707	1051.15
b10	1220.1
b101	1143.78
b103	983.89
b104	1091.84
b105	1055.32
b106	1055.32
b107	1051.21
b108	1037.69
b109	1052.5
b110	1091.12
b111	1091.34
b112	1062.9
b113	1072.54
b114	1076.82
b115	843.05
b119	1085.5
b120	1084.21
b121	1083.15
b14a	1057.85
b164	986.385
b-18_inbr.fr.supergold	1057.85
b2	1123.05
b37	1124.76
b42	1083.15
b52	1059.15
b54	1058.07
b64	1146.5
b66	1066.62
b68	1186.89
b7	936.9
b73	1046.64
b75	1077.7
b77	1098.38
b79	1085.5
b8	955.7
b84	1078.25
b85	738.1
b87	1025.14
b88	1121.55
b90	1072.16
b91	1057.85
b97	1094.88
b98	1097.49
b99	1115.02
c102	1122.69
c103	1076.82
c123	1008.85
c15	866.43
c42	789.19
c49a	983.265
c68	1034.02
cg10	883.2
cg106	897.125
cg108	864.715
cg65	928.74
ch157	899.225
ch701-30	970.305
ch753-4	942.005
ch9	649.53
chi-tan_120	961.065
ci187-2	1158.24
ci21e	1203.53
ci31a	999.8
ci64	1287.26
ci90c	1099.24
ci91b	1127.62
cl17	1066.62
cl18	1053.37
cl22	1040.73
cl27	1042.82
cm105	902.715
cm174	847.065
cm48	1079.47
cm7	761.425
cm99	867.25
co106	810.48
co117	759.92
co125	847.065
co158	886.925
co192	858.365
co216	886.775
co236	879.54
co237	896.6
co245	758.415
co255	787.905
co256	817.89
co257	835.63
co258	854.13
cr_22_inbred	981.495
cr1ht	920.865
csj3	811.33
de3	1067.23
de4	1054.36
de811	1136.59
dk4676a	1010.77
dk78371a	1042.38
dkfbhj	992.565
dkhba1	1140.85
dkib014	1044.9
dkib02	932.39
dkmbna	979.695
dkmbpm	1098.38
dkmfd-13d	1077.7
dkpb80	1042.38
east_028	713.44
eng-li_chih	1033.28
ep1	807.555
f115	923.825
f2834t	1135.64
f431	898.365
f44	1169.25
f7	743.94
fc46	933.875
fr19	1042.33
g22_t122	814.965
g3_t5a	755.4
g80	1037.69
ge129	1150.95
ge54	1149.16
h110	1120.55
h113	1128.15
h114	999.175
h121	1092.35
h122w	1091.12
h124w	1139.42
h14	1139.36
h49	1182.97
h5	1084.72
h52	1093.6
h71	1075.17
h84	1100.57
h91	1060.74
h95	1083.73
h96	1126.42
h99	1002.98
hp301	1084.59
hp72-11	1144.91
hy	1082.85
i159	1196.92
i29	920.89
ia5125b	896.6
ids69	1097.49
il14h	955.915
il778d	1001.37
k150	1123.37
k155	1230.17
k201	1266.57
k4	1226.05
k41	1069
k47	1132.16
k55	1155.74
k64	1287.26
ki21	977.38
ki43	1099.78
kung-70	755.64
ky21	649.53
ky226	1141.34
ky228	1280.26
l_289	1050.95
l317	1196.39
lh123ht	1122.12
lh143_(maintainer)	946.025
lh145	977.6
lh149	894.075
lh38	975.355
lh39	980.015
lh59	1055.62
lh60	1094.79
lh61	1001.47
lh82	1014.24
lh93	1078.34
lp5	997.955
m14	1070.86
mo15w	1158.87
mo17	1079.35
mo23w	1236.67
mo24w	1174.9
mo28w	1200.74
mo3	1247.67
mo30w	855.95
mo39	1166.21
mo45	1089.48
mo47	935.705
mo5	1255.05
mo7	1181.7
mog	1227.89
mp339	1054.63
ms106	1059.15
ms116	944.925
ms12	896.6
ms132	1074.39
ms142	914.115
ms153	935.99
ms211	982.835
ms221	1074.62
ms222	1069.09
ms223	1091.46
ms224	1079.91
ms225	1022.96
ms24a	890.525
mt42	766.395
n193	923.825
n197	1008.22
n28	1134.8
n28ht	1091.84
n501	1039.47
n527	1068.54
n534	1057.94
n538	1094.79
n542	1041.7
n545	1081.79
n6	1027.12
n7a	1206.2
nc13	1247.67
nc222	1296.95
nc230	1271.53
nc232	1290.01
nc236	1237.58
nc250	1139.4
nc264	1208.03
nc318	1260.28
nc340	998.25
nc342	1121.14
nc344	1278.07
nc356	1268.27
nc358	1181.59
nc412	1116.08
nc472	1145.08
nd101	755.4
nd167	842.5
nd230	800.825
nd245	826.97
nd246	799.34
nd247	971.515
nd251	856.105
nd260	842.5
nd262	812.065
nd265	848.605
nd283	950.28
nk740	1094.88
nkh8431	985.39
nks8324	946.665
no._380	825.59
np87	1114.03
ny6371	1102.93
oh33	1065.19
oh40b	1028.32
oh43	988.43
oh7b	1144.91
os420	1009.03
os426	1028.6
p39	895.415
pa392	928.44
pa468	1050.13
pa762	1065.75
pa778	1041.27
pa891	1128.87
phb09	1043.54
phg29	1032.56
phg35	912.78
phg39	1116.79
phg47	1009.5
phg50	1026.01
phg72	691.63
phg80	1036.29
phj40	878.355
phk76	977.6
phr36	1055.25
pht55	1166.67
pht77	999.58
phv63	1117.71
phw17	1026.95
phz51	1060.38
r101	1070.86
r113	1019.79
r134	1155.44
r168	1031.49
r181b	1020.08
r197	1071
r225	1123.3
r226	1085.5
r227	1134.51
r229	1089.48
r30	1155.74
r4	1131.33
r53	937.39
r71	1078.34
r78	1076.59
s_56	775.535
sd101	1019.47
sd102	1037.69
sd107	1040.22
sd15	952.98
sd40	1009.03
sd42	1051.77
sd44	1029.62
sg1533	1170.32
sg18	1098.42
t141	973.87
t146	874.3
t232	1149.3
t234	1241.94
t242	962.58
tr	1078.25
tzu-chiao-hsi-wu_105	733.3
u_123	821.265
u267y	1054.63
va102	1077.71
va14	1176.71
va38	1166.69
va52	836.8
va85	1138.95
va99	1085.12
vaw6	837.28
w117ht	873.715
w153r	926.34
w182bn	906.565
w22	1096.15
w23	1012.97
w24	1045.54
w32	1048.22
w37a	934.63
w552	937.865
w59e	865.815
w601s	1028.35
w603s	1015.54
w604s	1047.44
w605s	1038.38
w606s	1055.62
w607s	1054.36
w608s	1139.21
w609s	1072.8
w610s	1013.5
w611s	1055.62
w612s	1043.35
w64a	990.18
w703	829.615
w85	508.4
w9	941.05
wr3	994.36
wxb6	1127.8
yang	902.05
yellow_3-4	962.555
ying-55	713.44
yong_28	783.54
yu796_ns	1028.23
