# Supplementary material for: Benchmarking Feature Selection Methods and Prediction Models for Flowering Time Prediction in Maize
Source: Int J Mol Sci. 2026 Feb 7;27(4):1635. doi: 10.3390/ijms27041635 (PMC12941171; doi:10.3390/ijms27041635)
Supplement: Supplementary file 1 [file ijms-27-01635-s001.zip › Table.S3.Comparison of prediction performance between raw-feature machine learning models and rrBLUP.xlsx]

## Sheet: Sheet1
Model	Mean	SD	p-value
rrBLUP	0.41	0.29
XGBoost	0.48	0.1	0.51
LightGBM	0.58	0.08	0.16
SVMpoly	0.18	0.18	0.01
SVMrbf	0.45	0.1	0.67
RF	0.6	0.08	0.1
