# Supplementary material for: Benchmarking Feature Selection Methods and Prediction Models for Flowering Time Prediction in Maize
Source: Int J Mol Sci. 2026 Feb 7;27(4):1635. doi: 10.3390/ijms27041635 (PMC12941171; doi:10.3390/ijms27041635)
Supplement: Supplementary file 1 [file ijms-27-01635-s001.zip › Table.S4.Performance summary of recommended RF pipelines.xlsx]

## Sheet: Sheet1
Feature selection	Model	Mean PCC	Median PCC	IQR	Computational cost
Boruta	Random Forest	0.6	0.63	0.15	Moderate
ElasticNet	Random Forest	0.62	0.59	0.18	Low
Lasso	Random Forest	0.63	0.64	0.18	Low
